# Supplementary material for: Plasma proteome profiling of healthy individuals across the life span in a Sicilian cohort with long‐lived individuals
Source: Aging Cell. 2022 Aug 6;21(9):e13684. doi: 10.1111/acel.13684 (PMC9470904; doi:10.1111/acel.13684)
Supplement: Supplementary file 3 — Table S1 [file ACEL-21-e13684-s006.xlsx]

## Sheet: Ageing_co_Meta.csv
Sample number	Gender	Age	BMI	Category	Location	UA	HDL	LDL	TRIGL
1006	F	37	24.9	Y	Towns	4.2	42	78.2	74
1007	M	26	25.4	Y	Towns	7.3	42	97.8	26
1011	M	35	24.4	Y	Towns	5.8	39	126.2	84
1019	M	29	22.3	Y	Towns	6.5	53	63.8	61
1027	F	22	20.9	Y	Towns	3.5	65	99.6	52
1028	F	26	24.2	Y	Towns	3.6	63	121	135
1034	F	33	21	Y	Towns	4.3	54	105.2	39
1035	F	29	21.6	Y	Towns	4.2	46	69.8	61
1036	M	24	24	Y	Towns	3.9	41	57	20
1042	F	31	17.8	Y	Towns	3.9	57	94	90
1048	F	38	17.3	Y	Towns	3.8	69	108	65
1055	M	31	30.2	Y	Towns	6.6	54	60	35
1058	M	26	23.7	Y	Towns	7	51	98.4	93
1064	M	28	21.8	Y	Towns	5.1	60	85.4	48
1068	M	32	25.5	Y	Towns	5.7	43	89.2	79
1098	F	25	17.6	Y	Towns	4.1	67	79.2	39
1121	F	30	19.4	Y	Towns	3.4	70	77.4	98
1123	F	32	19.6	Y	Towns	2.8	61	88.4	38
2025	F	63	35.4	M	Towns	5.9	55	110	135
2044	F	58	21.4	M	Towns	4.1	52	105.8	106
2066	F	61	25.9	M	Towns	4.9	81	101.4	48
2071	F	50	28.6	M	Towns	3.3	63	143.6	82
2094	F	61	23.8	M	Towns	4.6	59	127.8	66
2095	F	61	24.3	M	Towns	4.7	59	115.6	82
2107	M	59	24.5	M	Towns	5.2	41	127.2	184
2112	F	63	22.7	M	Towns	5.8	70	98.2	54
2113	F	56	29.9	M	Towns	4.6	56	89.4	58
3020	M	61	26.4	M	Towns	4.8	43	141.8	116
3062	M	59	28.6	M	Towns	6.8	41	118.6	157
3099	M	53	27.3	M	Towns	3.5	58	162.8	96
4017	M	80	29.2	O	Towns	7.6	37	133.4	168
4024	F	72	31.6	O	Towns	6.3	56	87.2	84
4031	F	70	25.5	O	Towns	4.3	48	109.8	171
4032	F	69	35.8	O	Towns	5.3	48	90.2	204
4033	F	65	28.2	O	Towns	2.4	66	144	64
4041	M	70	32.2	O	Towns	8	42	108.2	194
4093	M	77	30.3	O	Towns	7	57	105.6	157
4127	F	70	31.7	O	Towns	3.3	57	98.2	169
4129	F	66	31.6	O	Towns	4.5	60	139.4	123
5015	M	66	27.9	O	Towns	5.5	55	136.2	89
5040	F	65	26.9	O	Towns	5.6	50	111.8	91
5047	F	71	21.2	O	Towns	4	61	148.8	91
5050	F	59	34.9	M	Towns	5.1	44	155.2	84
5070	M	67	23.3	O	Towns	5.3	53	151.8	111
5079	F	89	18.7	O	Towns	4.4	83	98.8	61
5080	M	55	32.2	M	Towns	4.6	58	129.6	57
5082	F	84	36.4	O	Towns	5.2	37	66.4	118
5085	F	79	30.8	O	Towns	5	58	103.4	83
5102	F	69	27.4	O	Towns	4	64	128.2	59
5119	M	74		O	Towns	8.3	42	54	70
6108	F	99	30.3	C	Towns	6.4	46	94	80
6111	F	93	28.8	VO	Towns	4.9	55	128	75
6115	F	93	21.8	VO	Towns	3.6	41	84.2	139
7023	F	104	22.1	C	Towns	4.4	36	112.2	94
7030	F	101	23.1	C	Towns	4.2	46	89.4	68
7057	M	94	29.4	VO	Towns	8.5	54	44.4	73
7067	M	102	22.5	C	Towns	5.5	58	129.4	138
7076	M	103	29.7	C	Towns	4.3	36	71.2	99
7078	F	102	18.4	C	Towns	4.6	75	55.2	64
7081	F	100	20.8	C	Towns	4.5	62		98
7092	F	102	23.1	C	Towns	3.1	67	65.4	113
7106	M	102	29.7	C	Towns	8.6	54	105.2	59
7116	M	99	25.7	C	Towns	3.2	42	95.2	154
7125	F	102	27.4	C	Towns	6.9	79	100.8	76.7
7126	F	104	22.2	C	Towns	3.8	45	99.6	122
7128	F	100	18.8	C	Towns	5.3	77	128.2	89
7130	M	96	22.9	C	Towns	28	53	81.2	89
8039	F	105	21.4	C	Towns	6.9	50	177.6	102
9038	F	111	22.1	C	Towns	4.1	38	114.6	92
1001B2	M	92	26.8	VO	Villages	7.03	36	104.4	113
1002B2	M	53	30.1	M	Villages	2.2	57	124	70
1003B2	F	105	20	C	Villages	4.45	43	98	120
1004B2	M	66	32.5	O	Villages	2.87	36	118	210
1005B2	F	96	31.1	C	Villages	0.61	51	67.2	104
1006B2	F	72	32.2	O	Villages	22.75	62	88.4	73
1008B2	F	65	22.8	O	Villages	0.61	63	85.4	73
1009B2	M	90	25.8	VO	Villages	1.16	45	91.6	157
1012B2	F	94	33.3	VO	Villages	50.65	35	70.4	108
1015B2	M	90		VO	Villages	0.48	48	77.6	62
1016B2	F	46	40.7	M	Villages	2.41	42	74.6	207
1023B2	F	93	40.2	VO	Villages	15.39	45	85.6	177
1024B2	M	59	35.7	M	Villages	4.42	49	135	160
1025B2	F	91	23.3	VO	Villages	16.64	59	138.4	88
1026B2	M	58	26.9	M	Villages	4.09	37	81	205
1027B2	F	101	18.4	C	Villages	0.37	46	92.4	93.7
1028B2	M	78	26.1	O	Villages	2.52	45	148	170.8
