# Supplementary material for: Plasma proteome profiling of healthy individuals across the life span in a Sicilian cohort with long‐lived individuals
Source: Aging Cell. 2022 Aug 6;21(9):e13684. doi: 10.1111/acel.13684 (PMC9470904; doi:10.1111/acel.13684)
Supplement: Supplementary file 4 — Table S2 [file ACEL-21-e13684-s004.xlsx]

## Sheet: Proteins and age association
Quantified proteins with less than 50 percent missing values and their association with age in years.
protein	logFC	AveExpr	t	P.Value	adj.P.Val	B
Q12805	0.0246543	22.6653	11.816	1.81506e-19	7.44173e-17	33.1323
P08493	0.0207659	24.598	8.9855	6.99274e-14	1.43351e-11	20.252
P35858	-0.0175136	28.5979	-8.7947	1.68467e-13	2.30239e-11	19.3739
P61769	0.0212522	24.1853	8.22993	2.26762e-12	2.32431e-10	16.7802
P00746	0.0174009	26.7014	7.6873	2.72238e-11	2.23236e-09	14.305
P08294	0.017414	23.1328	7.32594	1.40696e-10	9.61422e-09	12.6719
P41222	0.0173233	25.2129	7.18103	2.70807e-10	1.58615e-08	12.0216
Q06033	0.0170424	28.5215	7.14934	3.12391e-10	1.601e-08	11.8798
P36222	0.0485769	19.4123	7.11602	3.62972e-10	1.65354e-08	11.7309
P17936	-0.0180189	25.6118	-6.99257	6.32095e-10	2.58524e-08	11.1805
Q14767	0.0504155	17.8036	7.02178	7.56655e-10	2.58524e-08	11.1188
Q13477	-0.0260822	20.1888	-6.97781	7.08955e-10	2.58524e-08	11.0709
P01034	0.0179	25.9676	6.66994	2.66502e-09	8.09946e-08	9.75448
P39060	0.0142035	23.8872	6.66158	2.76567e-09	8.09946e-08	9.71777
P20774	0.0176107	21.0132	6.44239	7.2748e-09	1.98844e-07	8.76087
Q9Y6R7	0.0126527	26.308	6.39022	9.14527e-09	2.34348e-07	8.53466
P02760	0.0117789	28.3395	5.97598	5.51e-08	1.32888e-06	6.76217
P49747	0.0134752	22.8627	5.61915	2.50123e-07	5.69724e-06	5.27368
P51884	0.00959337	29.5207	5.48591	4.3594e-07	9.40713e-06	4.72829
P10643	0.0103948	28.0612	5.43808	5.31458e-07	1.08949e-05	4.53397
P19320	0.00999527	24.2482	5.39811	6.26793e-07	1.22374e-05	4.37222
Q9UBX5	0.0228859	18.0777	5.42861	7.09254e-07	1.32179e-05	4.31878
P23142	0.0101296	26.5781	5.34883	7.67627e-07	1.36838e-05	4.17361
P12259	0.00948558	27.1878	5.25128	1.14393e-06	1.95422e-05	3.78303
P02748	0.00916098	30.1179	5.1717	1.58011e-06	2.59138e-05	3.46708
P61626	0.0132167	27.0343	5.12543	1.9046e-06	3.00341e-05	3.28453
A0A0B4J1Y9	-0.0225893	24.283	-5.00441	3.09318e-06	4.69706e-05	2.81107
O43866	-0.0174629	24.8073	-4.92195	4.29073e-06	6.28285e-05	2.49198
P04004	-0.00554424	31.4509	-4.9059	4.57156e-06	6.46323e-05	2.43021
P01871	-0.0176474	31.8512	-4.87148	5.23564e-06	7.06563e-05	2.29809
Q9NQ79	0.0112104	26.095	4.86635	5.34231e-06	7.06563e-05	2.27845
P02675	0.0081964	34.5205	4.84186	5.8817e-06	7.53593e-05	2.1848
P0DOX6	-0.0184391	30.1819	-4.8295	6.17351e-06	7.67012e-05	2.13767
Q96KN2	-0.016525	25.4375	-4.80182	6.87946e-06	8.29582e-05	2.03232
Q15113	0.0150968	21.4848	4.69901	1.0257e-05	0.000120154	1.64405
Q6UX71	0.00826621	22.8995	4.67188	1.13889e-05	0.000127513	1.54239
P09172	-0.0181656	23.0841	-4.66919	1.15073e-05	0.000127513	1.53235
P24593	-0.0183252	20.2587	-4.6356	1.32735e-05	0.000143214	1.41295
Q8IUL8	-0.0230147	16.9878	-4.66694	1.57594e-05	0.000163061	1.36415
P02750	0.00992774	31.667	4.58471	1.59084e-05	0.000163061	1.21814
Q14118	0.0153356	21.1002	4.57689	1.63897e-05	0.000163897	1.18924
P02671	0.00757026	35.3392	4.43614	2.79058e-05	0.000272413	0.673969
A0A0C4DH67	-0.0124556	24.4287	-4.35733	3.7447e-05	0.000357053	0.389782
O95445	-0.00824008	27.4646	-4.3383	4.01868e-05	0.000374468	0.321613
P08697	-0.00564156	30.5667	-4.28046	4.97516e-05	0.000453292	0.115645
P01011	0.00540178	32.5326	4.24164	5.73641e-05	0.000511289	-0.0215725
P02647	-0.00525214	36.5494	-4.19969	6.68538e-05	0.000583193	-0.168993
P22105	-0.00820274	24.453	-4.15895	7.75047e-05	0.000662019	-0.311224
P01031	0.00441515	31.1327	4.12769	8.6767e-05	0.00072601	-0.419753
Q6UXB8	0.00989567	25.073	4.09322	9.82124e-05	0.000797075	-0.538787
P02787	-0.0051668	35.1515	-4.08846	9.99043e-05	0.000797075	-0.555188
Q15582	-0.00716415	25.0595	-4.08516	0.000101092	0.000797075	-0.56654
O14791	-0.00676986	29.1706	-4.0695	0.000106917	0.000827092	-0.620312
P01023	0.0077954	35.6991	3.98814	0.000142763	0.00108394	-0.897564
P69891	-0.0337743	22.1327	-3.97039	0.00015199	0.00113302	-0.957546
P43121	0.00839622	21.3101	3.918	0.000182676	0.00133745	-1.13352
P02766	-0.00909591	32.0405	-3.88163	0.00020737	0.00149161	-1.25472
P04003	0.00639826	28.9724	3.85608	0.000226602	0.0015929	-1.33942
Q9BUN1	-0.0153952	21.5415	-3.8549	0.000229222	0.0015929	-1.34877
P04275	0.027984	26.6425	3.75728	0.000318233	0.00217459	-1.66322
P08571	0.00632866	27.0217	3.72403	0.000356332	0.00239502	-1.77084
P08185	-0.0049319	28.9145	-3.56017	0.000616565	0.00407729	-2.29117
P07225	0.00411865	29.3629	3.53592	0.000667814	0.00434609	-2.36672
P01859	-0.0110485	33.4865	-3.51221	0.000721791	0.00458017	-2.4402
P04217	0.00391111	32.6184	3.51038	0.000726125	0.00458017	-2.44586
P18428	0.00855007	24.8468	3.43824	0.000917959	0.00570247	-2.66712
P02679	0.00682438	34.1742	3.43297	0.000933711	0.00571375	-2.68315
P00740	0.00494566	25.3565	3.42113	0.000970038	0.00584876	-2.71912
P36955	0.00472986	29.3563	3.33112	0.00129286	0.00768221	-2.98931
P58335	-0.0144716	18.7151	-3.31989	0.00135808	0.00773349	-3.00645
P00734	-0.00398338	30.468	-3.32323	0.00132552	0.00770482	-3.01273
A0A075B6P5	-0.0102436	25.719	-3.32115	0.00133425	0.00770482	-3.01889
P06681	0.00356308	29.0017	3.2742	0.00154653	0.00868599	-3.15734
P02652	-0.00695678	32.809	-3.25282	0.0016533	0.00916018	-3.21986
P03952	-0.0044086	28.3693	-3.21569	0.00185535	0.0101426	-3.3277
P04211	-0.011721	24.9311	-3.1711	0.00212854	0.0114729	-3.45596
P14151	-0.00765541	22.6059	-3.16712	0.00215467	0.0114729	-3.46734
P02768	-0.004501	36.4828	-3.12715	0.00243414	0.0127949	-3.58099
A0A075B6I9	-0.0129586	24.8124	-3.10764	0.00258247	0.0134027	-3.63603
P12830	0.00568759	21.1771	3.07855	0.00281936	0.0144492	-3.71762
P80108	-0.00464709	28.1334	-3.02002	0.0033585	0.0169998	-3.87995
Q92820	0.014316	21.8089	2.97124	0.00387917	0.0193958	-4.0133
P04070	-0.00783881	23.6199	-2.96284	0.00397602	0.0196406	-4.03609
P01705	-0.0411703	24.5525	-2.94049	0.00424476	0.0207185	-4.09647
P12955	-0.00868904	20.8639	-2.93301	0.00433834	0.0209261	-4.11658
P04278	0.0105005	26.1105	2.9236	0.00445881	0.0212571	-4.14184
P22352	-0.00593913	26.4442	-2.91693	0.00454606	0.021424	-4.1597
P54108	-0.00977105	21.0181	-2.8415	0.00564858	0.0262209	-4.3594
P04180	-0.00385391	26.6686	-2.83882	0.00569185	0.0262209	-4.3664
P10909	-0.00295195	31.8526	-2.79918	0.00636981	0.029018	-4.46954
P15144	-0.00838374	19.7033	-2.78393	0.00664977	0.0296924	-4.5089
P01008	-0.00259364	32.5422	-2.78324	0.00666268	0.0296924	-4.51067
P43251	-0.00538644	26.3678	-2.76499	0.00701309	0.0309179	-4.55753
O00391	0.00364472	26.4392	2.74852	0.00734366	0.0320309	-4.59959
P19827	-0.00360084	31.9228	-2.73066	0.00771823	0.0333103	-4.64497
P02741	0.0247715	23.7877	2.6999	0.00840446	0.0355441	-4.72255
Q9H8L6	-0.00549706	21.522	-2.69969	0.0084092	0.0355441	-4.72307
O43493	0.00747783	19.8372	2.681	0.00885302	0.0370381	-4.76984
P00747	-0.0033433	30.8344	-2.67552	0.00898729	0.0372201	-4.78351
P55290	-0.00455305	23.727	-2.64681	0.00972051	0.0398541	-4.8547
Q9UGM5	-0.00538131	24.4964	-2.63737	0.00997308	0.0404848	-4.87795
O00187	0.00628458	24.4843	2.61583	0.0105723	0.0419122	-4.93079
P08253	0.00767398	20.9603	2.61497	0.0105969	0.0419122	-4.93289
P00748	-0.00697905	28.3108	-2.61377	0.0106314	0.0419122	-4.93583
Q16270	0.0159015	16.5571	2.58346	0.0119038	0.0464816	-4.94781
P05534	0.0262638	19.3245	2.54646	0.0127765	0.0494185	-5.08831
P02765	-0.0068697	31.2374	-2.51026	0.0140064	0.0536693	-5.18436
P12109	0.00516141	21.5365	2.44985	0.0163945	0.0618627	-5.32541
O95153	0.0145878	21.9612	2.44863	0.0164464	0.0618627	-5.32823
P05160	-0.00439111	24.2285	-2.44169	0.016744	0.0624093	-5.34425
P06312	-0.00613814	30.4278	-2.37445	0.0198826	0.0734403	-5.49729
P0C0L4	0.0100607	28.3576	2.35624	0.0208183	0.0762097	-5.5381
P51523	0.00792686	23.9424	2.34639	0.0213705	0.0771363	-5.54897
P06310	-0.00890512	29.4561	-2.3444	0.0214477	0.0771363	-5.5645
P02774	-0.00336274	31.744	-2.3251	0.0225092	0.0802503	-5.60726
P01780	-0.00596868	28.517	-2.31868	0.0228725	0.0808425	-5.62141
P22792	-0.00420528	27.9791	-2.28976	0.024574	0.0861139	-5.68475
Q9UHG3	-0.00600603	24.2915	-2.28328	0.0249705	0.0862814	-5.69885
Q96PD5	0.00265521	28.8259	2.28211	0.0250426	0.0862814	-5.70139
Q6EMK4	0.00352107	25.3816	2.27162	0.0256975	0.0877998	-5.72412
P04430	-0.00616109	25.237	-2.26546	0.0260895	0.0884025	-5.73744
O75083	-0.0272627	20.8794	-2.24207	0.0276913	0.09156	-5.75743
P51955	0.0261532	27.2312	2.25589	0.0267081	0.0897568	-5.75804
Q92954	0.00571733	25.6291	2.24937	0.0271371	0.0904568	-5.77203
P12111	0.00589787	22.4118	2.22499	0.0287956	0.0944495	-5.82406
P00739	-0.00778205	27.3157	-2.22093	0.0290803	0.0946264	-5.83268
A0A0A0MRZ8	-0.00779418	27.1574	-2.2135	0.0296075	0.0955832	-5.8484
P0DJI8	0.0194759	24.1083	2.19485	0.0309685	0.0991958	-5.88769
P02747	0.00229593	30.8807	2.18139	0.0319841	0.101655	-5.91585
A0A0B4J1V0	-0.00600775	25.9877	-2.16313	0.0334076	0.105363	-5.95379
P08779	-0.0213144	20.0601	-2.15207	0.0343694	0.107568	-5.96478
Q15166	-0.00444292	27.4875	-2.13134	0.0360194	0.111878	-6.0192
Q15848	0.00838728	24.0002	2.12271	0.0367583	0.113315	-6.03681
P0DP01	-0.0143786	20.4107	-2.10365	0.0388553	0.118886	-6.05126
P17931	0.00710616	19.0058	2.08179	0.0404806	0.122037	-6.09717
A0M8Q6	0.00906525	25.0199	2.0905	0.0396332	0.120367	-6.10195
P26927	-0.0170771	20.9401	-2.07596	0.0411928	0.122384	-6.12598
P02743	0.00335138	30.6702	2.07627	0.0409637	0.122384	-6.13044
Q8WZ75	0.0122683	19.7326	2.06746	0.0418064	0.123314	-6.14799
P01766	-0.00586321	23.2352	-2.05467	0.0430575	0.126097	-6.17336
P27169	-0.0039517	30.0128	-2.0292	0.0456437	0.132723	-6.22344
A0A0B4J1V6	-0.00938175	22.5793	-2.01661	0.0469699	0.135124	-6.24797
P01706	-0.00614149	26.595	-2.01513	0.0471288	0.135124	-6.25087
P0DOY2	0.00384285	33.555	2.00197	0.0485551	0.138247	-6.27636
P01764	-0.0160345	18.7528	-1.96834	0.0524508	0.147694	-6.31492
P07996	0.0148429	25.7777	1.96434	0.0528384	0.147694	-6.34842
P08519	0.0143054	27.449	1.96336	0.0529535	0.147694	-6.35027
Q9HDC9	0.00732619	24.9089	1.94282	0.0554287	0.153553	-6.38905
P01019	-0.00376795	29.7535	-1.9345	0.0564596	0.155359	-6.40467
P00450	0.00285557	32.7577	1.92467	0.0576973	0.157706	-6.42302
P07355	-0.0154457	17.8464	-1.8768	0.0647146	0.173418	-6.46301
P06733	-0.0127346	17.2739	-1.8074	0.0757996	0.199217	-6.46578
P04075	-0.00647876	21.7463	-1.89974	0.060941	0.165469	-6.4692
P01742	-0.0118664	22.029	-1.88416	0.0630448	0.170055	-6.49778
P13671	0.0022663	28.2457	1.86312	0.0659831	0.175669	-6.53603
P43652	-0.00543792	23.7049	-1.81853	0.0725907	0.192014	-6.61578
Q14623	-0.0111439	18.8746	-1.75025	0.0842213	0.215817	-6.66176
A0A075B6H9	0.0058807	26.8491	1.7819	0.0784236	0.2048	-6.67997
O95497	-0.008405	22.4855	-1.77194	0.0800758	0.207792	-6.69722
Q14624	0.00154229	33.0866	1.76271	0.0816313	0.210496	-6.71311
A0A0C4DH73	-0.00991791	20.9489	-1.73712	0.0863137	0.218448	-6.73363
P02776	0.0172189	22.4955	1.73809	0.0859047	0.218448	-6.75515
P01718	-0.0139257	20.6724	-1.70159	0.0927656	0.230509	-6.75759
A0A075B6S5	-0.00589267	22.4198	-1.72046	0.0890761	0.224056	-6.78491
P02751	0.00918481	32.4905	1.70803	0.0913689	0.228422	-6.80572
P02538	-0.0165265	21.9324	-1.67444	0.0978094	0.240471	-6.86126
P33908	0.00480426	21.1706	1.67374	0.0979481	0.240471	-6.86241
A0A0B4J2H0	-0.0119579	22.1293	-1.6521	0.102293	0.249643	-6.89762
P02533	-0.0104209	22.6684	-1.64892	0.102944	0.249747	-6.90276
P06276	-0.0047735	22.9725	-1.64064	0.104658	0.25241	-6.91611
P00488	-0.00328271	26.686	-1.63711	0.105394	0.252698	-6.92177
P29622	-0.00204416	28.0556	-1.63322	0.106211	0.253179	-6.928
Q14126	0.00436998	20.2232	1.61804	0.109449	0.259387	-6.95219
P05154	-0.00219154	27.5084	-1.61317	0.110503	0.260381	-6.9599
P02775	0.0128168	23.6295	1.60521	0.112246	0.262976	-6.97246
P02144	0.0113563	18.145	1.55393	0.124302	0.284576	-6.97812
Q14766	-0.0219873	17.3609	-1.25159	0.21858	0.400414	-6.97833
P08637	0.0062863	21.8414	1.59557	0.114388	0.266279	-6.98761
P02745	0.00246895	25.3165	1.59303	0.114955	0.266279	-6.99157
P01599	-0.00394132	27.8333	-1.57715	0.118565	0.273099	-7.01628
A0A0B4J1X8	-0.00550872	21.3207	-1.54717	0.125627	0.284576	-7.0623
P00736	0.00169085	28.8627	1.54457	0.126255	0.284576	-7.06624
P05062	-0.00796719	21.1526	-1.54012	0.127382	0.284576	-7.07289
Q12860	-0.00382907	21.1015	-1.53932	0.127531	0.284576	-7.07421
A0A075B6I0	-0.00842697	28.5919	-1.53497	0.128595	0.284576	-7.08079
P11717	-0.00569288	19.0339	-1.53396	0.128844	0.284576	-7.08231
Q08380	0.00490118	26.7293	1.53292	0.1291	0.284576	-7.08388
Q6UWP8	-0.00763037	17.8692	-1.49105	0.140035	0.299032	-7.09147
Q15485	-0.0104808	22.6726	-1.50934	0.135009	0.293026	-7.11916
P20742	0.0120056	26.786	1.50855	0.135211	0.293026	-7.12034
P01591	-0.00500247	29.0557	-1.50762	0.135449	0.293026	-7.12172
P09871	0.00154616	30.1189	1.50527	0.136052	0.293026	-7.12521
A0A075B6I1	0.0116705	20.7075	1.50368	0.136507	0.293026	-7.1275
P00441	-0.00687285	17.7444	-1.46757	0.146192	0.30518	-7.1671
P0CG47	-0.00681165	21.877	-1.47567	0.143817	0.304973	-7.16866
A0A087WSY6	0.00331206	29.3372	1.47385	0.144304	0.304973	-7.1713
P06703	-0.00964659	20.2524	-1.46541	0.146635	0.30518	-7.17225
P02746	0.00241337	28.311	1.46808	0.145864	0.30518	-7.17968
P61221	-0.00629658	26.7285	-1.46202	0.147513	0.305457	-7.18843
A0A0C4DH38	-0.00940844	21.0716	-1.42707	0.157405	0.324302	-7.23808
P00742	-0.00177635	27.3385	-1.41883	0.159694	0.327372	-7.24981
A0A0B4J1U3	-0.00912137	18.9181	-1.39283	0.167787	0.340681	-7.25479
P01602	-0.00978683	24.3284	-1.39132	0.167848	0.340681	-7.288
P06727	0.00311035	33.6059	1.38463	0.169878	0.343103	-7.29718
A0A0A0MRZ9	-0.0118914	17.0259	-1.31236	0.193813	0.369597	-7.30052
A0A087WSX0	-0.00856328	23.0891	-1.38126	0.170953	0.343581	-7.30174
P0DPH7	-0.0127841	17.8254	-1.30092	0.197324	0.373988	-7.309
P01833	0.00605972	16.6079	1.31392	0.193104	0.369597	-7.321
Q9UNW1	-0.00528639	20.4944	-1.36546	0.175799	0.351598	-7.32324
A0A0C4DH24	-0.00714735	26.0201	-1.34779	0.181395	0.359241	-7.34696
A0A075B6K4	0.0081659	24.6916	1.34732	0.181546	0.359241	-7.34759
O75636	0.00636046	26.7459	1.34513	0.182249	0.359241	-7.35051
P24592	0.00772553	20.6867	1.32569	0.188717	0.368448	-7.36149
P22891	-0.00492747	24.4041	-1.3347	0.185624	0.364144	-7.36433
A0A0G2JMI3	-0.00873426	22.206	-1.31701	0.191503	0.369597	-7.38111
P0DOX7	0.00439752	26.1987	1.32012	0.190426	0.369597	-7.38351
P25311	0.00250604	30.4304	1.31485	0.192184	0.369597	-7.39039
P63104	-0.0107388	18.5147	-1.29783	0.19794	0.373988	-7.41241
P02790	0.00122049	33.2109	1.29299	0.199602	0.375398	-7.41863
P49908	-0.00197721	25.4139	-1.26449	0.209595	0.390179	-7.45478
P05543	-0.00261296	26.0848	-1.26295	0.210145	0.390179	-7.45671
P19823	-0.00146481	33.6415	-1.26247	0.210316	0.390179	-7.45731
P15924	-0.0128269	17.7882	-1.23812	0.219292	0.400414	-7.46559
P02730	-0.00733627	19.4005	-1.24579	0.216346	0.399558	-7.47807
P03951	-0.00193262	25.8681	-1.23656	0.219739	0.400414	-7.48945
P68871	-0.00475786	33.1161	-1.22214	0.225115	0.408395	-7.50706
P02749	0.00256976	30.1129	1.21254	0.228746	0.413153	-7.51867
P55056	-0.00413965	25.4601	-1.20418	0.231945	0.417094	-7.52871
O75882	0.00154337	27.3366	1.19381	0.235952	0.422448	-7.54106
O75144	-0.00514645	18.4111	-1.18547	0.239213	0.426424	-7.55093
P98160	0.00325559	21.3053	1.17291	0.244188	0.432002	-7.56567
P05556	-0.00202604	20.7362	-1.17117	0.244883	0.432002	-7.5677
Q9H299	0.00616313	20.9546	1.16962	0.245504	0.432002	-7.5695
Q9UNN8	0.00286631	22.0351	1.16619	0.246877	0.432562	-7.57348
P13646	0.0171036	20.9503	1.03925	0.302792	0.48494	-7.58729
P08727	0.0171036	20.9503	1.03925	0.302792	0.48494	-7.58729
P07359	-0.00371821	22.784	-1.14571	0.255207	0.445255	-7.59705
Q9NRJ7	-0.00586521	22.0265	-1.1207	0.265727	0.457765	-7.60619
P08238	-0.00908558	17.9202	-0.984137	0.329068	0.507331	-7.61689
Q12931	-0.00908558	17.9202	-0.984137	0.329068	0.507331	-7.61689
P48740	-0.00204137	24.9396	-1.12226	0.264987	0.457765	-7.62353
Q9BWP8	-0.00592725	18.9209	-1.12085	0.265666	0.457765	-7.62489
Q9NQH7	-0.00634631	17.4126	-1.08184	0.282657	0.478882	-7.63022
P0DOX4	0.00323176	28.0816	1.10087	0.274137	0.46896	-7.64723
A0A075B6S2	-0.00601425	25.5306	-1.09808	0.275347	0.46896	-7.65029
P01601	-0.00437954	25.4819	-1.09736	0.275657	0.46896	-7.65107
O00533	0.00288629	24.8316	1.07743	0.284409	0.479052	-7.67268
P35030	-0.00809627	21.6018	-1.07589	0.285094	0.479052	-7.67434
P01861	0.0063296	29.1681	1.06993	0.287751	0.481543	-7.68071
P12035	-0.00721393	22.0517	-1.06395	0.290476	0.482009	-7.68651
P01703	-0.00346561	28.0126	-1.06157	0.291512	0.482009	-7.68961
Q9Y646	-0.00254909	21.0091	-1.06147	0.291557	0.482009	-7.68971
P04196	0.00205934	29.5014	1.0541	0.294898	0.48494	-7.6975
A0A0C4DH68	-0.00325921	28.9653	-1.04895	0.297246	0.48494	-7.7029
O14978	0.00251381	25.661	1.04528	0.29893	0.48494	-7.70673
P01040	-0.00632641	19.8724	-1.04478	0.29916	0.48494	-7.70726
P01743	-0.00590717	22.5367	-1.04444	0.29935	0.48494	-7.70754
P08670	-0.00759316	18.6958	-1.0376	0.302508	0.48494	-7.71335
P14209	0.00362053	20.703	1.03082	0.305658	0.487625	-7.72164
Q96S96	0.00344246	20.3453	1.0213	0.310082	0.492759	-7.73148
A0A0C4DH34	-0.00305875	26.8864	-1.01876	0.31128	0.492759	-7.73407
Q86YZ3	-0.00557548	22.9634	-1.00885	0.315977	0.498272	-7.74409
A0A075B6J9	-0.00524131	25.7113	-0.990496	0.324811	0.507331	-7.76243
P07737	0.00619146	21.402	0.987254	0.326388	0.507331	-7.76564
Q9ULI3	-0.00391223	17.9659	-0.983769	0.328123	0.507331	-7.76848
P01042	-0.00102202	31.5378	-0.98142	0.329238	0.507331	-7.77138
P05155	0.00100552	33.329	0.976688	0.331563	0.507331	-7.77601
P35908	0.00484116	27.2273	0.976569	0.331621	0.507331	-7.77613
A0A0A0MT36	-0.00571614	25.521	-0.972246	0.333754	0.508695	-7.78034
P14649	0.0101976	18.7011	0.927041	0.356694	0.537664	-7.78039
P14780	0.0048551	17.4358	0.819854	0.415123	0.597195	-7.79093
P33151	0.00134386	25.633	0.95152	0.344104	0.522528	-7.80028
P67936	-0.00743466	20.4971	-0.916649	0.362048	0.543735	-7.8062
P59074	0.00263674	25.2204	0.935503	0.352244	0.532915	-7.8154
P02654	-0.00310529	29.1608	-0.909049	0.365957	0.5476	-7.83983
A0A075B6K2	-0.00560788	19.3158	-0.603402	0.54897	0.726923	-7.84038
Q9H4G4	-0.00190797	22.2033	-0.90564	0.367748	0.548279	-7.84292
P00915	0.00367642	26.6932	0.897929	0.371821	0.552343	-7.84989
Q04695	-0.00687539	20.349	-0.885252	0.378579	0.560351	-7.86121
P80188	0.00454727	16.2072	0.394567	0.694808	0.825714	-7.8626
P08603	0.000791274	30.5676	0.881107	0.380805	0.561619	-7.86488
P02649	0.00186873	32.6617	0.877659	0.382663	0.562336	-7.86792
P05546	0.00109903	31.0657	0.872579	0.385411	0.564351	-7.87237
P14625	0.00265095	21	0.867632	0.388098	0.566264	-7.87669
Q9UJJ9	0.00256966	19.7049	0.850165	0.39771	0.576085	-7.87819
Q8IVW4	-0.00520485	19.0968	-0.856785	0.394031	0.572882	-7.88606
P00738	0.00322689	34.9135	0.847698	0.399045	0.576085	-7.89383
P15531	0.000253647	16.6936	0.0213656	0.983051	0.996978	-7.91844
P05452	-0.00218585	24.0834	-0.812181	0.419012	0.60066	-7.92339
Q8N8K9	0.00625165	22.8071	0.807499	0.421688	0.60066	-7.9272
P00918	0.0035352	23.8027	0.807081	0.421927	0.60066	-7.92754
A0A0B4J2D9	-0.0094235	23.5066	-0.794554	0.42914	0.608814	-7.93761
P28072	-0.00390961	18.719	-0.78079	0.437174	0.61595	-7.93827
P35542	-0.00174854	31.5271	-0.788506	0.432648	0.611674	-7.94241
P16070	-0.00229189	15.4933	-0.282417	0.778864	0.882139	-7.94549
P0DJI9	0.00610654	23.6881	0.743694	0.459162	0.644714	-7.97689
A0A0C4DH29	-0.00592145	21.8197	-0.732826	0.46573	0.651704	-7.98495
P13647	-0.00421858	24.7981	-0.721897	0.472387	0.658771	-7.99294
P55058	0.00102101	25.7918	0.708654	0.480525	0.666129	-8.00246
Q13103	0.00205103	22.7655	0.708027	0.480913	0.666129	-8.00291
P06702	-0.00439279	23.7186	-0.70346	0.483738	0.667786	-8.00615
P27105	0.00362594	18.9808	0.630259	0.530416	0.715364	-8.01227
Q14520	-0.00149908	23.5633	-0.682466	0.496845	0.682756	-8.02078
P06331	0.00191115	28.2225	0.680769	0.497913	0.682756	-8.02194
P60174	-0.00268472	21.61	-0.673427	0.502547	0.686814	-8.02694
P13796	-0.0013238	22.7154	-0.666177	0.507146	0.690797	-8.03182
P29401	-0.00325123	18.3082	-0.615969	0.539709	0.720784	-8.03807
A0A0J9YX35	-0.00193692	24.8605	-0.639235	0.524431	0.711976	-8.04952
P21333	0.00542065	20.4846	0.63195	0.529157	0.715364	-8.05418
P05156	-0.000965763	26.0345	-0.623501	0.534666	0.718731	-8.05952
A0A0C4DH31	0.00447034	25.8634	0.615836	0.539688	0.720784	-8.0643
P0DOX5	0.00113247	36.2956	0.60813	0.544762	0.72517	-8.06905
P07333	-0.00391236	18.1797	-0.530567	0.597266	0.754825	-8.07278
P06396	0.000826646	31.996	0.600695	0.54968	0.726923	-8.07357
Q7Z794	-0.00317781	26.0079	-0.598107	0.551397	0.726923	-8.07513
Q9BXR6	0.00246309	20.585	0.591208	0.556008	0.728727	-8.07664
A0A0A0MT89	0.0016191	25.6993	0.590413	0.556518	0.728727	-8.07974
Q5D862	0.00398951	19.4237	0.588046	0.558098	0.728727	-8.08114
P05787	-0.00510162	19.2367	-0.578114	0.564772	0.7351	-8.08692
Q9NZP8	-0.000942729	26.0755	-0.562259	0.575456	0.746635	-8.09608
P01700	-0.00159041	29.7478	-0.558225	0.578194	0.747821	-8.09836
P00338	-0.00284421	20.6496	-0.548524	0.584823	0.751649	-8.10365
A0A0C4DH55	0.000962456	32.8813	0.547361	0.5856	0.751649	-8.10441
P31025	-0.00852752	22.6846	-0.545822	0.586653	0.751649	-8.10526
Q7Z3B1	0.00146836	18.5291	0.539627	0.590899	0.754731	-8.10865
P68431	0.00237344	17.5955	0.264726	0.792071	0.892168	-8.10973
A0A0B4J1X5	-0.00142837	29.9237	-0.536649	0.592946	0.754825	-8.11026
Q04756	-0.00159917	25.2455	-0.533294	0.595256	0.754825	-8.11207
Q16610	-0.00347159	24.3403	-0.528828	0.598337	0.754825	-8.11446
P01009	-0.0007541	35.2877	-0.510697	0.610919	0.768334	-8.12396
Q6UY14	-0.00174858	22.9955	-0.500568	0.618	0.773471	-8.12913
P60709	0.00261054	23.9578	0.496863	0.620599	0.773471	-8.13099
P01024	-0.000590804	35.6645	-0.493348	0.62307	0.773471	-8.13275
P02763	0.00307377	27.8519	0.492302	0.623806	0.773471	-8.13327
A0A0A0MS14	-0.00288611	20.9912	-0.491407	0.624436	0.773471	-8.13371
O75015	-0.00130128	16.5731	-0.206844	0.836799	0.924765	-8.13436
P11142	-0.00347625	19.5165	-0.466447	0.642132	0.785893	-8.13443
P11021	0.00107169	24.4096	0.480463	0.632162	0.780682	-8.13907
P02656	0.00120797	31.7477	0.473955	0.636777	0.784019	-8.14221
P00751	0.000599962	32.2295	0.46976	0.639758	0.785332	-8.1442
Q13093	0.00156614	20.5716	0.457443	0.648548	0.791383	-8.14996
P23083	-0.00196158	25.4296	-0.453161	0.651615	0.792767	-8.15193
P02042	-0.00195957	28.447	-0.448696	0.65482	0.794308	-8.15396
Q562R1	0.00238831	23.476	0.434097	0.665344	0.804694	-8.16046
P01701	-0.00111041	27.7031	-0.409547	0.683194	0.823045	-8.17091
P13645	0.00221107	28.1347	0.405607	0.686076	0.823045	-8.17253
P18206	0.00197302	21.5383	0.40307	0.687933	0.823045	-8.17357
P19652	-0.00157004	24.7752	-0.402232	0.688548	0.823045	-8.17391
P81605	0.00225739	22.5018	0.398989	0.690926	0.823487	-8.17522
P07339	-0.0013859	19.0746	-0.225132	0.822451	0.918553	-8.18089
P07360	0.000691169	28.0921	0.380843	0.704293	0.834369	-8.18236
P23528	-0.00125634	17.9713	-0.169162	0.866158	0.946999	-8.18324
P11226	0.00210674	22.5048	0.376952	0.707171	0.834369	-8.18385
A0A0B4J1Y8	-0.00222607	24.631	-0.375569	0.708196	0.834369	-8.18438
P68104	0.000574287	20.0092	0.0628794	0.950032	0.988612	-8.1859
P04264	-0.00180794	29.4078	-0.369003	0.713065	0.837698	-8.18685
P05109	-0.0065652	30.5664	-0.365554	0.715628	0.838307	-8.18813
P08709	-0.000959134	18.0673	-0.151721	0.879856	0.949318	-8.18974
P35579	-0.00259379	17.9266	-0.276867	0.782615	0.883945	-8.19311
P01597	-0.00128232	24.0956	-0.350979	0.726493	0.848611	-8.1934
Q96M42	-0.00262053	22.6018	-0.343736	0.731925	0.84941	-8.19471
P32119	-0.00134159	25.311	-0.342346	0.732956	0.84941	-8.19642
P35527	-0.00176103	28.6965	-0.341763	0.733393	0.84941	-8.19662
P01619	-0.00062716	32.9068	-0.336913	0.737033	0.851221	-8.19828
P07357	0.000510831	28.6599	0.333867	0.739322	0.851466	-8.19932
O14786	0.000836539	21.5508	0.32864	0.743256	0.851467	-8.20107
P04040	-0.00128186	22.9696	-0.323581	0.747069	0.851467	-8.20273
P0DOX2	0.00158899	29.2393	0.323145	0.747398	0.851467	-8.20287
P0C0L5	0.00163343	28.1544	0.322838	0.74763	0.851467	-8.20297
Q06830	-0.000214867	18.3677	-0.0311288	0.975247	0.996978	-8.20477
P01717	-5.2951e-05	18.563	-0.00598538	0.995241	0.998804	-8.21432
P07195	0.000833271	19.6365	0.283302	0.77766	0.882139	-8.21505
A0A075B6R2	0.00146849	22.2966	0.219649	0.826698	0.918553	-8.21987
P08514	-0.00221936	19.0921	-0.252463	0.801315	0.900108	-8.21998
P02786	0.000491022	25.2718	0.223265	0.823878	0.918553	-8.23045
A0A0A0MS15	0.000614146	27.076	0.221393	0.825331	0.918553	-8.23087
P01593	-0.00117296	28.4522	-0.214349	0.830801	0.920617	-8.23242
P62826	0.000681721	17.9985	0.122677	0.902671	0.963789	-8.23574
P37802	0.00155441	18.6224	0.186295	0.852691	0.934768	-8.23623
P69905	-0.000700411	31.9095	-0.192753	0.847623	0.932421	-8.23686
A0A0B4J1U7	-0.00105832	29.0889	-0.191918	0.848276	0.932421	-8.23702
Q9UK55	-0.000391297	25.4179	-0.165465	0.86898	0.947558	-8.2418
P62736	0.000815872	22.0885	0.157663	0.875106	0.949318	-8.24308
Q9Y490	0.00126509	20.7665	0.154579	0.877529	0.949318	-8.24357
P15169	-0.000284832	27.9968	-0.152365	0.879269	0.949318	-8.24391
P0DOX8	0.000403149	32.179	0.141985	0.887436	0.954983	-8.24545
P01834	0.000471805	31.1946	0.138318	0.890324	0.955584	-8.24597
Q96IY4	0.00020207	25.9495	0.124798	0.900985	0.963789	-8.24777
A0A075B6K5	-0.000301761	28.7577	-0.105772	0.916018	0.972809	-8.24999
P17066	0.000369209	22.0555	0.104837	0.916758	0.972809	-8.25009
P05783	0.00071196	18.9607	0.102968	0.918237	0.972809	-8.25029
O60814	-0.000732675	22.6975	-0.0984901	0.921781	0.974047	-8.25074
P01714	-0.000312456	23.636	-0.0879447	0.930132	0.980345	-8.25174
P0DOX3	0.000229164	27.0876	0.0782909	0.937785	0.985877	-8.25255
P02655	-0.000351619	28.9428	-0.0722216	0.942599	0.986607	-8.25301
P02753	-0.000138474	28.9852	-0.0713484	0.943292	0.986607	-8.25307
P11597	-0.000149934	24.3917	-0.0673278	0.946483	0.987425	-8.25335
P55060	-0.000375168	22.5801	-0.0491232	0.960939	0.996978	-8.25443
P0C0S8	0.000232006	23.1201	0.0444996	0.964613	0.996978	-8.25465
P07358	-8.70977e-05	28.4234	-0.0416901	0.966846	0.996978	-8.25477
P01876	8.46643e-05	34.4001	0.0296628	0.976407	0.996978	-8.2552
P04406	0.000212919	21.9781	0.0282023	0.977569	0.996978	-8.25524
P62805	-0.000171035	21.9669	-0.0278523	0.977847	0.996978	-8.25525
O95810	-0.000253254	18.6599	-0.0247282	0.980331	0.996978	-8.25534
Q5MJ68	6.50601e-05	23.5966	0.021005	0.983292	0.996978	-8.25542
P30043	6.45606e-05	22.9698	0.0156411	0.987558	0.996978	-8.25552
A0A0J9YXX1	0.0001236	26.9355	0.0154153	0.987738	0.996978	-8.25553
P05090	-2.55584e-05	28.2486	-0.0129695	0.989683	0.996978	-8.25556
P04114	-7.9435e-06	35.0413	-0.00456539	0.996368	0.998804	-8.25564
P62937	-3.72535e-07	20.7524	-8.51933e-05	0.999932	0.999932	-8.25565
