# Supplementary material for: Plasma proteome profiling of healthy individuals across the life span in a Sicilian cohort with long‐lived individuals
Source: Aging Cell. 2022 Aug 6;21(9):e13684. doi: 10.1111/acel.13684 (PMC9470904; doi:10.1111/acel.13684)
Supplement: Supplementary file 7 — Table S5 [file ACEL-21-e13684-s007.xlsx]

## Sheet: Sheet1
ID	p.Age	q.Age	Coefficient.Age	p.Sex	q.Sex	Coefficient.Sex	p.Cohort	q.Cohort	Coefficient.Cohort.Interval2	Coefficient.Cohort.Longenity.OPEL	Coefficient.Cohort.Longenity.OPUS	GeneID	entrezgene_id	description	uniprotswissprot
SELL.4831.4.2	4,29E-133	8,36E-131	-0,002327051	1,92E-11	1,41E-10	-0,015995183	4,09E-12	7,91E-11	0,004551194	-0,000453809	0,031567728	SELL	6402	selectin L [Source:HGNC Symbol;Acc:HGNC:10720]	P14151
AHSG.3581.53.3	3,43E-76	2,45E-74	-0,001495934	0,495322703	0,574700081	-0,00140653	0,005571789	0,011079187	0,005802084	0,003826146	0,012716543	AHSG	197	alpha 2-HS glycoprotein [Source:HGNC Symbol;Acc:HGNC:349]	P02765
SERPINF2.3024.18.2	2,54E-38	7,98E-37	-0,000957884	1,30E-09	7,72E-09	-0,011580838	6,39E-07	4,15E-06	0,002801159	-0,015408418	-0,01846591	SERPINF2	5345	serpin family F member 2 [Source:HGNC Symbol;Acc:HGNC:9075]	P08697
APOL1.11510.31.3	2,47E-36	7,09E-35	-0,001676326	1,07E-15	1,08E-14	-0,027600675	0,002533715	0,005727292	0,001933536	-0,02405908	-0,003834008	APOL1	8542	apolipoprotein L1 [Source:HGNC Symbol;Acc:HGNC:618]	O14791
CHI3L1.11104.13.3	1,70E-35	4,68E-34	0,005061734	0,025569922	0,046242978	0,023414204	1,77E-05	7,76E-05	0,033195405	0,052188586	0,099607998	CHI3L1	1116	chitinase 3 like 1 [Source:HGNC Symbol;Acc:HGNC:1932]	P36222
TNXB.5698.60.3	1,22E-34	3,32E-33	-0,001400702	0,682296093	0,745458202	-0,001203211	0,002190659	0,00504939	0,003737005	-0,009756879	0,012924525	TNXB	7148	tenascin XB [Source:HGNC Symbol;Acc:HGNC:11976]	P22105
MASP1.3605.77.4	6,94E-33	1,78E-31	-0,001328026	3,03E-12	2,38E-11	-0,020048513	0,000162881	0,000527605	0,016108419	0,009485072	0,002609515	MASP1	5648	mannan binding lectin serine peptidase 1 [Source:HGNC Symbol;Acc:HGNC:6901]	P48740
PCOLCE.11237.49.3	7,43E-29	1,62E-27	0,001049854	5,61E-17	6,16E-16	0,020431264	6,33E-08	5,19E-07	-0,004343609	0,003635071	0,026080733	PCOLCE	5118	procollagen C-endopeptidase enhancer [Source:HGNC Symbol;Acc:HGNC:8738]	Q15113
MBL2.3000.66.1	1,55E-28	3,32E-27	-0,00371932	0,000133694	0,000406926	0,033107948	7,60E-06	3,68E-05	-0,01243264	0,083660251	0,03725317	MBL2	4153	mannose binding lectin 2 [Source:HGNC Symbol;Acc:HGNC:6922]	P11226
F10.4878.3.1	5,93E-26	1,13E-24	-0,001007451	6,96E-05	0,000224839	-0,009830832	0,000190197	0,000606682	0,002626558	-0,02032541	-0,013036371	F10	2159	coagulation factor X [Source:HGNC Symbol;Acc:HGNC:3528]	P00742
ITIH1.7955.195.3	2,27E-24	3,99E-23	-0,000798463	1,55E-06	6,53E-06	-0,009742662	0,002527036	0,005716614	-0,002812573	-0,015356335	-0,006197416	ITIH1	3697	inter-alpha-trypsin inhibitor heavy chain 1 [Source:HGNC Symbol;Acc:HGNC:6166]	P19827
TGFBI.3283.21.1	2,84E-24	4,97E-23	0,001161522	5,34E-85	4,34E-83	0,058986844	6,80E-07	4,40E-06	-0,0086149	0,027170898	0,004553222	TGFBI	7045	transforming growth factor beta induced [Source:HGNC Symbol;Acc:HGNC:11771]	Q15582
CDH5.2819.23.2	1,51E-22	2,39E-21	-0,000971449	0,000498794	0,001358447	0,008952625	1,16E-12	2,44E-11	-0,013978065	0,00769474	0,029089456	CDH5	1003	cadherin 5 [Source:HGNC Symbol;Acc:HGNC:1764]	P33151
F10.3077.66.2	1,46E-21	2,23E-20	-0,000994962	0,000396681	0,001108207	-0,009560223	0,000352117	0,001025838	0,00220116	-0,021065119	-0,015859902	F10	2159	coagulation factor X [Source:HGNC Symbol;Acc:HGNC:3528]	P00742
SERPINC1.3344.60.4	4,09E-20	5,70E-19	-0,000567659	0,441068427	0,522953039	-0,001231305	0,00015326	0,000501437	-0,004740912	-0,010432767	0,001997872	SERPINC1	462	serpin family C member 1 [Source:HGNC Symbol;Acc:HGNC:775]	P01008
PTGDS.10514.5.3	2,01E-18	2,55E-17	0,00104777	5,73E-06	2,23E-05	0,014059936	4,81E-36	2,01E-33	-0,008289857	0,048071345	0,075639144	PTGDS	5730	prostaglandin D2 synthase [Source:HGNC Symbol;Acc:HGNC:9592]	P41222
GP1BA.4990.87.1	2,03E-18	2,57E-17	-0,000854569	0,790824238	0,837191783	0,000669833	5,61E-05	0,000210192	-0,001207608	0,005622796	0,022877088	GP1BA	2811	glycoprotein Ib platelet subunit alpha [Source:HGNC Symbol;Acc:HGNC:4439]	P07359
IGFBP6.14088.38.3	2,14E-18	2,69E-17	0,000738989	2,21E-262	9,22E-260	0,081262082	2,01E-24	2,94E-22	-0,000590914	0,042533397	0,036101944	IGFBP6	3489	insulin like growth factor binding protein 6 [Source:HGNC Symbol;Acc:HGNC:5475]	P24592
NEGR1.7050.5.3	3,66E-17	4,22E-16	0,000651691	1,47E-09	8,69E-09	-0,012136731	3,56E-15	1,15E-13	-0,007900627	0,002387123	0,027631248	NEGR1	257194	neuronal growth regulator 1 [Source:HGNC Symbol;Acc:HGNC:17302]	Q7Z3B1
FCGR3B.3311.27.1	3,92E-17	4,48E-16	0,001100366	0,585035281	0,6576588	-0,001848069	1,49E-05	6,68E-05	-0,000526656	-0,005512471	0,02723284	FCGR3B	2215	Fc fragment of IgG receptor IIIb [Source:HGNC Symbol;Acc:HGNC:3620]	O75015
FCN2.3313.21.2	1,18E-16	1,32E-15	-0,001011008	5,11E-07	2,30E-06	-0,015888261	1,94E-08	1,79E-07	0,019498883	0,004921415	-0,017707294	FCN2	2220	ficolin 2 [Source:HGNC Symbol;Acc:HGNC:3624]	Q15485
APOB.2797.56.2	8,28E-16	8,90E-15	0,001590582	9,05E-09	4,94E-08	0,029461478	7,06E-06	3,45E-05	0,000527622	-0,031279596	-0,051833608	APOB	338	apolipoprotein B [Source:HGNC Symbol;Acc:HGNC:603]	P04114
MMRN2.11895.21.3	6,05E-14	5,83E-13	0,002152931	0,097376949	0,147350013	-0,012317517	0,021214268	0,035723509	-0,029548776	-0,014547766	-0,016227803	MMRN2	79812	multimerin 2 [Source:HGNC Symbol;Acc:HGNC:19888]	Q9H8L6
CRP.4337.49.2	1,55E-13	1,45E-12	0,003044743	3,06E-12	2,40E-11	-0,074739232	0,116317943	0,154579729	0,025499801	0,003457409	-0,024879866	CRP	1401	C-reactive protein [Source:HGNC Symbol;Acc:HGNC:2367]	P02741
TF.4162.54.2	3,47E-13	3,18E-12	-0,000454799	0,790570236	0,837191783	0,000430186	0,02705038	0,044351099	-0,005916945	0,000406588	0,002089193	TF	7018	transferrin [Source:HGNC Symbol;Acc:HGNC:11740]	P02787
FGA.FGB.FGG.4907.56.1	1,02E-11	8,38E-11	0,000725395	1,71E-14	1,59E-13	-0,021272198	0,016866966	0,029192825	0,005873449	-0,006368981	0,009489427	FGA	2243	fibrinogen alpha chain [Source:HGNC Symbol;Acc:HGNC:3661]	P02671
C1RL.9348.1.3	3,11E-11	2,43E-10	-0,000691802	1,79E-25	2,92E-24	-0,028348021	0,000254326	0,000774898	0,005990808	-0,016918088	0,003394824	C1RL	51279	complement C1r subcomponent like [Source:HGNC Symbol;Acc:HGNC:21265]	Q9NZP8
SERPINA4.3449.58.2	2,86E-10	2,09E-09	-0,000433291	6,79E-11	4,62E-10	0,011654262	0,005377595	0,010736837	-0,008163402	-0,003624075	-0,001726348	SERPINA4	5267	serpin family A member 4 [Source:HGNC Symbol;Acc:HGNC:8948]	P29622
MB.3042.7.2	7,35E-10	5,18E-09	0,000816483	3,81E-153	6,19E-151	0,094464682	8,27E-07	5,21E-06	-0,009550884	0,032087623	0,019625882	MB	4151	myoglobin [Source:HGNC Symbol;Acc:HGNC:6915]	P02144
IGFBP3.2571.12.3	2,69E-09	1,81E-08	-0,000621308	2,10E-160	3,84E-158	-0,076340471	1,11E-08	1,09E-07	0,003228957	-0,031984544	-0,006612762	IGFBP3	3486	insulin like growth factor binding protein 3 [Source:HGNC Symbol;Acc:HGNC:5472]	P17936
DSG2.9484.75.3	3,18E-09	2,12E-08	-0,000673075	2,37E-37	6,24E-36	-0,038010899	8,55E-11	1,32E-09	-0,016262339	-0,015615414	0,018551565	DSG2	1829	desmoglein 2 [Source:HGNC Symbol;Acc:HGNC:3049]	Q14126
PLG.3710.49.2	3,74E-09	2,48E-08	-0,000471461	6,08E-45	2,09E-43	-0,029521277	0,002278115	0,005218078	0,007058358	-0,009127751	-0,006028098	PLG	5340	plasminogen [Source:HGNC Symbol;Acc:HGNC:9071]	P00747
IGFBP7.3320.49.2	9,55E-09	6,06E-08	0,000489069	1,68E-35	4,04E-34	0,027743018	0,003176804	0,006955204	-0,00786635	0,002698644	0,009014162	IGFBP7	3490	insulin like growth factor binding protein 7 [Source:HGNC Symbol;Acc:HGNC:5476]	Q16270
SERPING1.4479.14.2	9,74E-09	6,17E-08	0,000949579	0,000254804	0,000744557	-0,015720851	0,002101393	0,004851283	-0,020634711	-0,002203485	0,003341739	SERPING1	710	serpin family G member 1 [Source:HGNC Symbol;Acc:HGNC:1228]	P05155
APOL1.9506.10.3	1,44E-08	8,95E-08	-0,000543372	2,64E-32	5,67E-31	-0,029671368	0,003546051	0,007621014	-0,006000465	0,014172961	0,006592241	APOL1	8542	apolipoprotein L1 [Source:HGNC Symbol;Acc:HGNC:618]	O14791
SERPINF1.9211.19.3	1,48E-08	9,18E-08	-0,000440007	2,93E-69	1,91E-67	0,036106595	3,37E-10	4,59E-09	0,006974545	0,025325751	0,021372237	SERPINF1	5176	serpin family F member 1 [Source:HGNC Symbol;Acc:HGNC:8824]	P36955
CFI.2567.5.6	3,17E-08	1,89E-07	0,0004366	0,003183145	0,007240046	-0,006042279	0,175622541	0,22113471	0,00300835	-0,003818558	-0,006927319	CFI	3426	complement factor I [Source:HGNC Symbol;Acc:HGNC:5394]	P05156
MADCAM1.11258.41.3	6,05E-07	3,09E-06	0,000428647	0,346212999	0,42710798	-0,002100265	0,75365773	0,787022085	0,00018325	0,001373353	-0,003521083	MADCAM1	8174	mucosal vascular addressin cell adhesion molecule 1 [Source:HGNC Symbol;Acc:HGNC:6765]	Q13477
COL18A1.2201.17.6	8,66E-07	4,31E-06	0,000491974	0,949503514	0,962001309	0,000164358	1,34E-20	1,03E-18	0,010879217	0,022683361	0,050941307	COL18A1	80781	collagen type XVIII alpha 1 chain [Source:HGNC Symbol;Acc:HGNC:2195]	P39060
FLNA.12906.137.3	1,50E-06	7,27E-06	0,00092828	0,223292785	0,295668355	-0,006099722	0,000943235	0,002432948	-0,025187769	0,003938225	-0,007069045	FLNA	2316	filamin A [Source:HGNC Symbol;Acc:HGNC:3754]	P21333
PIGR.3216.2.2	1,88E-06	8,98E-06	-0,000898528	3,17E-20	4,12E-19	-0,045308576	0,379339764	0,434103603	0,004431219	-0,012930041	-0,011411368	PIGR	5284	polymeric immunoglobulin receptor [Source:HGNC Symbol;Acc:HGNC:8968]	P01833
PROC.3758.68.3	2,71E-06	1,28E-05	0,000750176	0,045964402	0,076346323	-0,008284456	0,000223477	0,000694655	-0,013839744	-0,027718629	0,00104817	PROC	5624	protein C, inactivator of coagulation factors Va and VIIIa [Source:HGNC Symbol;Acc:HGNC:9451]	P04070
VTN.13125.45.3	3,19E-06	1,49E-05	-0,001012334	0,060209609	0,096079164	-0,010602654	2,99E-08	2,64E-07	0,016396551	0,04948601	-0,01658271	VTN	7448	vitronectin [Source:HGNC Symbol;Acc:HGNC:12724]	P04004
QSOX1.6070.11.3	5,89E-06	2,66E-05	-0,000514409	0,001536239	0,003779226	-0,009342597	0,603386041	0,646248323	0,002476946	-0,00630933	-0,003440302	QSOX1	5768	quiescin sulfhydryl oxidase 1 [Source:HGNC Symbol;Acc:HGNC:9756]	O00391
PPBP.2790.54.2	6,14E-06	2,77E-05	0,001519325	4,09E-10	2,59E-09	-0,054646531	0,000494544	0,001381144	-0,036928549	-0,041493411	-0,054702818	PPBP	5473	pro-platelet basic protein [Source:HGNC Symbol;Acc:HGNC:9240]	P02775
F2.5316.54.3	1,75E-05	7,35E-05	-0,000322838	8,55E-07	3,77E-06	-0,009619872	0,034474589	0,054389521	0,003392773	-0,006502699	-0,00870054	F2	2147	coagulation factor II, thrombin [Source:HGNC Symbol;Acc:HGNC:3535]	P00734
C8A.C8B.C8G.2429.27.4	1,90E-05	7,96E-05	-0,000751907	2,09E-05	7,43E-05	-0,019443583	0,001837417	0,004320294	0,00393748	0,00562001	0,033834346	C8A	731	complement C8 alpha chain [Source:HGNC Symbol;Acc:HGNC:1352]	P07357
HSPA6.13672.3.3	2,36E-05	9,74E-05	-0,0004463	0,014637749	0,028317073	0,006692782	0,014004663	0,024821877	0,003310777	0,001977371	0,016579245	HSPA6	3310	heat shock protein family A (Hsp70) member 6 [Source:HGNC Symbol;Acc:HGNC:5239]	P17066
MINPP1.5586.66.3	2,38E-05	9,82E-05	-0,000331046	1,66E-63	9,33E-62	0,034793814	0,206189442	0,253724913	-0,000433455	0,007438922	0,007059658	MINPP1	9562	multiple inositol-polyphosphate phosphatase 1 [Source:HGNC Symbol;Acc:HGNC:7102]	Q9UNW1
C9.3060.43.2	3,09E-05	0,0001245	0,000664401	2,81E-15	2,75E-14	-0,032821018	0,002739878	0,006089775	0,005513441	0,021420113	0,030332525	C9	735	complement C9 [Source:HGNC Symbol;Acc:HGNC:1358]	P02748
HP.3054.3.2	3,15E-05	0,000126715	0,002004859	8,73E-31	1,76E-29	-0,145398116	0,024115064	0,039949897	-0,00159651	-0,020338087	0,056533324	HP	3240	haptoglobin [Source:HGNC Symbol;Acc:HGNC:5141]	P00738
AZGP1.9312.8.3	3,37E-05	0,00013447	-0,0004964	0,216319204	0,288787618	0,003843306	5,20E-05	0,000197909	0,008949126	0,010926524	0,028174994	AZGP1	563	alpha-2-glycoprotein 1, zinc-binding [Source:HGNC Symbol;Acc:HGNC:910]	P25311
S100A6.13090.17.3	0,000255799	0,000862989	-0,000676752	1,22E-06	5,25E-06	0,023353127	0,946270072	0,955086253	-0,003580131	-0,000625366	-0,002544364	S100A6	6277	S100 calcium binding protein A6 [Source:HGNC Symbol;Acc:HGNC:10496]	P06703
SERPINA10.13119.26.3	0,000551203	0,001752465	0,000519013	4,23E-13	3,49E-12	-0,028370127	1,71E-07	1,26E-06	-0,013210807	-0,02520158	-0,044285404	SERPINA10	51156	serpin family A member 10 [Source:HGNC Symbol;Acc:HGNC:15996]	Q9UK55
C3.2755.8.2	0,00072049	0,002230088	-0,00032439	0,63415257	0,702275419	0,001185695	0,308129273	0,362979511	-0,00599424	0,000442854	-0,00020294	C3	718	complement C3 [Source:HGNC Symbol;Acc:HGNC:1318]	P01024
CAT.3488.64.2	0,000945927	0,002846538	-0,00053891	3,60E-54	1,57E-52	0,066550509	8,20E-05	0,000290778	0,00768414	0,005463694	-0,029638433	CAT	847	catalase [Source:HGNC Symbol;Acc:HGNC:1516]	P04040
UBB.6641.60.3	0,001280445	0,00374905	-0,000570536	4,69E-51	1,93E-49	0,070092314	0,000223072	0,000694134	0,015218124	0,016723433	-0,017493667	UBB	7314	ubiquitin B [Source:HGNC Symbol;Acc:HGNC:12463]	P0CG47
LDHB.3890.8.2	0,001372372	0,004002181	0,000565767	3,41E-08	1,73E-07	0,025388198	0,128117334	0,168197129	-0,010536103	-0,001345931	0,010896504	LDHB	3945	lactate dehydrogenase B [Source:HGNC Symbol;Acc:HGNC:6541]	P07195
APMAP.10605.22.3	0,00265364	0,007301879	0,000480463	0,001950921	0,004658323	-0,012871678	2,37E-07	1,69E-06	-0,026856476	-0,030905244	-0,011221972	APMAP	57136	adipocyte plasma membrane associated protein [Source:HGNC Symbol;Acc:HGNC:13238]	Q9HDC9
SERPINA6.4785.30.3	0,003269102	0,008804901	-0,000379756	0,002784092	0,006432439	0,010035968	0,068456851	0,098058907	-0,001650052	-0,01624666	-0,01462707	SERPINA6	866	serpin family A member 6 [Source:HGNC Symbol;Acc:HGNC:1540]	P08185
ANXA2.4961.17.1	0,005602109	0,014462638	0,000683319	0,000286508	0,000829739	0,02326153	0,001782008	0,004196758	-0,028167559	0,013829413	0,012760745	ANXA2	302	annexin A2 [Source:HGNC Symbol;Acc:HGNC:537]	P07355
C4A.C4B.4481.34.2	0,006059212	0,015465266	0,000434527	0,06930914	0,108935644	-0,007472437	0,002490291	0,005664154	-0,008549429	-0,029011513	-0,006410567	C4A	110384692	complement C4A (Rodgers blood group) [Source:HGNC Symbol;Acc:HGNC:1323]	P0C0L4
C4A.C4B.4481.34.2	0,006059212	0,015465266	0,000434527	0,06930914	0,108935644	-0,007472437	0,002490291	0,005664154	-0,008549429	-0,029011513	-0,006410567	C4A	720	complement C4A (Rodgers blood group) [Source:HGNC Symbol;Acc:HGNC:1323]	P0C0L4
S100A9.5339.49.3	0,006704387	0,016998517	0,000779977	0,005145535	0,011107519	0,020920105	0,307408774	0,362568816	0,000969401	0,007837353	-0,02060641	S100A9	6280	S100 calcium binding protein A9 [Source:HGNC Symbol;Acc:HGNC:10499]	P06702
C6.4127.75.1	0,008311166	0,020514903	-0,000297187	1,77E-11	1,30E-10	-0,019721938	0,003811963	0,008085563	-0,001280753	0,001345746	0,01936035	C6	729	complement C6 [Source:HGNC Symbol;Acc:HGNC:1339]	P13671
GNPTG.10666.7.3	0,008877025	0,021656752	0,000311606	0,00375583	0,008398932	-0,008969996	0,051380055	0,076991117	-0,006618551	0,002881315	0,011999776	GNPTG	84572	N-acetylglucosamine-1-phosphate transferase subunit gamma [Source:HGNC Symbol;Acc:HGNC:23026]	Q9UJJ9
YWHAZ.5858.6.5	0,012332891	0,028652666	0,000566451	0,004253314	0,009410698	-0,01682018	0,010639568	0,019634533	-0,019401797	-0,025218259	6,66E-05	YWHAZ	7534	tyrosine 3-monooxygenase/tryptophan 5-monooxygenase activation protein zeta [Source:HGNC Symbol;Acc:HGNC:12855]	P63104
CRISP3.3187.52.2	0,015951882	0,035754219	0,000380455	0,049362068	0,081205877	-0,008063264	4,73E-13	1,10E-11	0,037736055	-0,015481805	0,006212622	CRISP3	10321	cysteine rich secretory protein 3 [Source:HGNC Symbol;Acc:HGNC:16904]	P54108
NEGR1.13109.82.3	0,017293498	0,038089972	0,000210986	2,19E-08	1,14E-07	-0,012910565	6,49E-13	1,45E-11	-0,002014217	0,000651238	0,031653558	NEGR1	257194	neuronal growth regulator 1 [Source:HGNC Symbol;Acc:HGNC:17302]	Q7Z3B1
MMP9.2579.17.5	0,019891301	0,043193805	-0,000493839	0,020984227	0,038921283	-0,012724122	0,02938899	0,047704104	0,020955403	0,012046572	0,011697007	MMP9	4318	matrix metallopeptidase 9 [Source:HGNC Symbol;Acc:HGNC:7176]	P14780
KRT18.5354.11.3	0,021804068	0,046825917	0,000321592	0,363105976	0,44494553	-0,00331317	3,37E-18	1,67E-16	-0,035986127	-0,038788699	-0,0008526	KRT18	3875	keratin 18 [Source:HGNC Symbol;Acc:HGNC:6430]	P05783
APOE.2937.10.2	0,022604677	0,04826181	0,000260643	0,053810705	0,087491002	0,005728834	0,030221633	0,048811859	0,003054407	0,016561171	0,013843714	APOE	348	apolipoprotein E [Source:HGNC Symbol;Acc:HGNC:613]	P02649
ANXA2.13700.10.3	0,024952911	0,052546627	0,000574051	0,00455929	0,009959613	0,018879206	0,000216836	0,000677611	-0,034546071	0,010317073	0,013789052	ANXA2	302	annexin A2 [Source:HGNC Symbol;Acc:HGNC:537]	P07355
MMP2.4160.49.1	0,025424117	0,053270446	0,000203206	0,397110832	0,479186956	0,002000604	1,98E-13	4,88E-12	-0,012120214	0,006936008	0,028753712	MMP2	4313	matrix metallopeptidase 2 [Source:HGNC Symbol;Acc:HGNC:7166]	P08253
STOM.8261.51.3	0,02690999	0,056142455	0,000305766	0,813824084	0,854427654	0,000845506	0,026247999	0,04315649	0,001277471	-0,008840502	0,013720186	STOM	2040	stomatin [Source:HGNC Symbol;Acc:HGNC:3383]	P27105
WDR1.10723.41.3	0,028156225	0,058367795	-0,00036109	0,026559108	0,047572192	0,009482601	0,192423597	0,238997461	0,005878091	0,016208505	0,014396207	WDR1	9948	WD repeat domain 1 [Source:HGNC Symbol;Acc:HGNC:12754]	O75083
DAG1.8369.102.3	0,031662503	0,064628626	-0,000304639	3,42E-56	1,59E-54	0,059047688	4,75E-12	9,02E-11	-0,01978598	0,026983525	0,038493807	DAG1	1605	dystroglycan 1 [Source:HGNC Symbol;Acc:HGNC:2666]	Q14118
GPLD1.9500.5.3	0,032372981	0,065986737	-0,000497648	0,266939096	0,344114965	-0,006709058	0,065225301	0,094214324	-0,014191152	0,000775724	0,019300971	GPLD1	2822	glycosylphosphatidylinositol specific phospholipase D1 [Source:HGNC Symbol;Acc:HGNC:4459]	P80108
FBLN1.6470.19.3	0,033561458	0,067932193	0,000220756	5,59E-08	2,77E-07	-0,014684739	0,022203757	0,037261039	0,002827556	0,008562967	0,016863306	FBLN1	2192	fibulin 1 [Source:HGNC Symbol;Acc:HGNC:3600]	P23142
C1QC.14100.63.3	0,038263719	0,076134429	0,000455459	0,01537339	0,029544786	-0,013846717	0,001509796	0,00367095	0,025574722	-0,014547855	-0,00033145	C1QC	714	complement C1q C chain [Source:HGNC Symbol;Acc:HGNC:1245]	P02747
ALDOA.5864.10.3	0,045637743	0,08776489	-0,000267293	1,86E-37	4,93E-36	0,044876306	0,000122515	0,000412378	-0,01808406	-0,00384453	0,00903209	ALDOA	226	aldolase, fructose-bisphosphate A [Source:HGNC Symbol;Acc:HGNC:414]	P04075
TFRC.8795.48.3	0,046877652	0,089912874	-0,000353534	3,42E-08	1,73E-07	-0,025553715	0,023138163	0,038673787	0,015107628	-0,008739818	0,007631877	TFRC	7037	transferrin receptor [Source:HGNC Symbol;Acc:HGNC:11763]	P02786
VCAM1.2967.8.1	0,060709957	0,111683412	-0,000218353	0,001260169	0,003172113	0,009761694	8,06E-10	1,01E-08	-0,000558383	0,031768705	0,036817211	VCAM1	7412	vascular cell adhesion molecule 1 [Source:HGNC Symbol;Acc:HGNC:12663]	P19320
CFL1.4203.50.2	0,070082493	0,126148487	0,000214302	0,000425051	0,001175118	-0,010841847	0,93739333	0,947762008	-0,002515046	-0,000503382	-0,001315124	CFL1	1072	cofilin 1 [Source:HGNC Symbol;Acc:HGNC:1874]	P23528
COL6A3.11196.31.3	0,071603375	0,128264378	0,000185525	0,208388667	0,27960406	0,003366609	2,08E-39	1,01E-36	0,01396386	0,05008962	0,071154352	COL6A3	1293	collagen type VI alpha 3 chain [Source:HGNC Symbol;Acc:HGNC:2213]	P12111
CA2.4970.55.1	0,082210359	0,143647132	0,000261873	0,00039865	0,001111583	-0,013874623	3,94E-09	4,22E-08	-0,00552726	-0,027396088	0,024991317	CA2	760	carbonic anhydrase 2 [Source:HGNC Symbol;Acc:HGNC:1373]	P00918
LCN1.11708.2.3	0,117503783	0,194399642	-0,000209913	0,861739095	0,892875257	0,000606924	2,60E-15	8,65E-14	-0,021460221	-0,001720038	0,03942212	LCN1	3933	lipocalin 1 [Source:HGNC Symbol;Acc:HGNC:6525]	P31025
HSP90AB1.5467.15.3	0,123231128	0,20215987	-0,00022524	0,11950756	0,17486724	0,005912973	0,944592375	0,953722022	-0,001898844	0,002972814	0,002031198	HSP90AB1	3326	heat shock protein 90 alpha family class B member 1 [Source:HGNC Symbol;Acc:HGNC:5258]	P08238
PLG.4150.75.2	0,129288616	0,210796657	0,000186473	9,61E-05	0,000301836	-0,012470918	9,34E-06	4,39E-05	0,012520557	-0,010604274	0,016933886	PLG	5340	plasminogen [Source:HGNC Symbol;Acc:HGNC:9071]	P00747
APOM.10445.20.3	0,139609223	0,2246188	0,000203426	1,06E-14	9,93E-14	-0,027767156	5,97E-07	3,92E-06	-0,009511822	-0,039968771	-0,016820492	APOM	55937	apolipoprotein M [Source:HGNC Symbol;Acc:HGNC:13916]	O95445
GGH.9370.69.3	0,220745641	0,327092704	0,000143876	3,16E-05	0,000108704	-0,012719562	3,98E-05	0,000157563	-0,01864583	-0,00212642	-0,008644437	GGH	8836	gamma-glutamyl hydrolase [Source:HGNC Symbol;Acc:HGNC:4248]	Q92820
PRDX1.3855.56.1	0,23054831	0,33887126	0,000202716	6,62E-36	1,66E-34	0,055476627	0,275140289	0,328617945	-0,008576531	0,005804613	-0,005510849	PRDX1	5052	peroxiredoxin 1 [Source:HGNC Symbol;Acc:HGNC:9352]	Q06830
APOE.5312.49.3	0,256354349	0,369559621	-9,74E-05	0,004515615	0,009878963	-0,006335554	0,000291123	0,000868912	-0,005367196	0,003022116	0,015682007	APOE	348	apolipoprotein E [Source:HGNC Symbol;Acc:HGNC:613]	P02649
LCN2.2836.68.2	0,258934648	0,372424989	0,000174352	0,000873753	0,002261705	0,013367649	3,39E-11	5,56E-10	0,02377669	0,02809398	0,051089559	LCN2	3934	lipocalin 2 [Source:HGNC Symbol;Acc:HGNC:6526]	P80188
ICOSLG.5061.27.3	0,279392448	0,394793677	-0,000186748	0,884784454	0,911539997	-0,000650174	0,084229216	0,117824227	0,009602912	-0,010599296	0,007260968	ICOSLG	23308	inducible T cell costimulator ligand [Source:HGNC Symbol;Acc:HGNC:17087]	O75144
CLU.4542.24.2	0,327306701	0,446327319	-7,19E-05	3,14E-15	3,06E-14	-0,015101091	0,473243101	0,525725815	0,002409657	0,000385672	0,0047715	CLU	1191	clusterin [Source:HGNC Symbol;Acc:HGNC:2095]	P10909
CA1.4969.2.1	0,35170103	0,472977248	0,00019345	6,86E-66	4,18E-64	0,094178569	0,065284761	0,094253665	0,000164101	0,000432131	-0,025587314	CA1	759	carbonic anhydrase 1 [Source:HGNC Symbol;Acc:HGNC:1368]	P00915
KRT17.12923.51.3	0,377046432	0,497456389	-0,000133733	0,177553834	0,2433669	0,005305692	0,643217904	0,682908301	0,003819871	0,008381404	0,007734105	KRT17	3872	keratin 17 [Source:HGNC Symbol;Acc:HGNC:6427]	Q04695
TPI1.4309.59.3	0,420734745	0,540872256	0,000161782	5,57E-15	5,34E-14	0,040949128	0,565206716	0,61253414	-0,001195143	-0,000819643	-0,013688747	TPI1	7167	triosephosphate isomerase 1 [Source:HGNC Symbol;Acc:HGNC:12009]	P60174
TKT.4306.4.2	0,445672847	0,562864023	0,000138126	3,80E-18	4,53E-17	0,041061277	0,524102306	0,574372141	0,000119781	0,000903045	-0,012082791	TKT	7086	transketolase [Source:HGNC Symbol;Acc:HGNC:11834]	P29401
HSP90B1.6393.63.3	0,448088529	0,565426638	9,32E-05	0,448348794	0,529866757	0,002421818	0,108935788	0,145946417	0,002094651	-0,008548649	-0,014583702	HSP90B1	7184	heat shock protein 90 beta family member 1 [Source:HGNC Symbol;Acc:HGNC:12028]	P14625
COLEC11.4430.44.3	0,495431958	0,607605232	-0,000124654	5,56E-09	3,09E-08	0,02775908	0,008354572	0,015909586	-0,010524221	-0,006286522	0,020581012	COLEC11	78989	collectin subfamily member 11 [Source:HGNC Symbol;Acc:HGNC:17213]	Q9BWP8
FN1.3435.53.2	0,546072212	0,654883649	5,60E-05	0,246095214	0,321495534	-0,002795792	0,000382992	0,001104784	0,002104623	0,001788732	0,019211368	FN1	2335	fibronectin 1 [Source:HGNC Symbol;Acc:HGNC:3778]	P02751
NME1.5909.51.3	0,550068314	0,658057186	9,68E-05	3,21E-05	0,000110088	-0,017518876	0,44808341	0,501970117	-0,000911488	-0,012888617	-0,001472819	NME1	4830	NME/NM23 nucleoside diphosphate kinase 1 [Source:HGNC Symbol;Acc:HGNC:7849]	P15531
LYZ.4920.10.1	0,579845174	0,686103209	6,39E-05	0,296627418	0,375925129	0,003131427	6,16E-13	1,39E-11	0,001792906	0,023354612	0,046820987	LYZ	4069	lysozyme [Source:HGNC Symbol;Acc:HGNC:6740]	P61626
HBG1.10665.30.3	0,618155014	0,718356542	-8,01E-05	0,046447726	0,077061599	-0,008318617	0,02271657	0,038099752	0,007982477	-0,003211545	0,019368417	HBG1	3047	hemoglobin subunit gamma 1 [Source:HGNC Symbol;Acc:HGNC:4831]	P69891
APCS.2474.54.5	0,650038621	0,747391103	4,95E-05	2,19E-106	2,78E-104	0,063903927	0,000395958	0,001138819	0,013308994	0,015449184	0,004421298	APCS	325	amyloid P component, serum [Source:HGNC Symbol;Acc:HGNC:584]	P02743
CFB.4129.72.1	0,680569112	0,77097779	3,31E-05	3,27E-22	4,51E-21	-0,020349021	0,001281707	0,003174422	0,003125727	-0,014990532	-0,005753595	CFB	629	complement factor B [Source:HGNC Symbol;Acc:HGNC:1037]	P00751
SBSN.5724.58.3	0,684413946	0,773535854	-6,55E-05	0,368682441	0,449894093	-0,003763373	9,24E-07	5,73E-06	0,01891444	0,005925805	0,037774915	SBSN	374897	suprabasin [Source:HGNC Symbol;Acc:HGNC:24950]	Q6UWP8
CFH.4159.130.1	0,763688759	0,831022924	1,82E-05	0,000786884	0,002058708	0,005272578	0,344282657	0,400247224	-0,000247128	0,002778234	-0,003181852	CFH	3075	complement factor H [Source:HGNC Symbol;Acc:HGNC:4883]	P08603
HEG1.8947.268.3	0,766506738	0,832540739	4,39E-05	0,208773643	0,279819245	-0,004834817	0,170514239	0,215666942	0,002468445	0,001784428	0,016086044	HEG1	57493	heart development protein with EGF like domains 1 [Source:HGNC Symbol;Acc:HGNC:29227]	Q9ULI3
MMRN2.9723.105.3	0,799186695	0,857213452	-4,86E-05	0,044732101	0,07463856	-0,009972768	0,226977166	0,276168141	0,007340763	-0,002521948	0,014841982	MMRN2	79812	multimerin 2 [Source:HGNC Symbol;Acc:HGNC:19888]	Q9H8L6
TFRC.6895.1.3	0,830217121	0,883008373	3,57E-05	1,02E-10	6,80E-10	0,02802688	0,032847349	0,052348943	0,016053665	-0,002488861	0,001315528	TFRC	7037	transferrin receptor [Source:HGNC Symbol;Acc:HGNC:11763]	P02786
UBB.6651.74.3	0,85070352	0,898306064	2,34E-05	1,14E-10	7,56E-10	0,020852815	0,920185823	0,931329942	0,001782783	0,003035962	-0,000628565	UBB	7314	ubiquitin B [Source:HGNC Symbol;Acc:HGNC:12463]	P0CG47
VCL.8750.46.3	0,856953698	0,901650923	3,14E-05	0,104389593	0,156263848	-0,007347212	0,107335297	0,144148643	0,013750856	-8,44E-05	0,007423296	VCL	7414	vinculin [Source:HGNC Symbol;Acc:HGNC:12665]	P18206
GPLD1.11939.11.3	0,861098742	0,905035509	-3,52E-05	0,019500185	0,036516031	-0,012233323	1,04E-07	8,05E-07	-0,040513014	-0,008525366	-0,008035191	GPLD1	2822	glycosylphosphatidylinositol specific phospholipase D1 [Source:HGNC Symbol;Acc:HGNC:4459]	P80108
KRT5.11177.16.3	0,898265473	0,930721399	2,19E-05	5,71E-51	2,29E-49	0,067812707	0,011346965	0,020704849	0,001281316	0,029871499	0,014220325	KRT5	3852	keratin 5 [Source:HGNC Symbol;Acc:HGNC:6442]	P13647
CD44.9283.8.3	0,916662676	0,943101768	1,73E-05	0,532408729	0,609032277	-0,00268514	0,09789048	0,133447224	0,012095183	0,011474841	0,0005409	CD44	960	CD44 molecule (Indian blood group) [Source:HGNC Symbol;Acc:HGNC:1681]	P16070
MAN1A1.11291.73.3	0,99919166	0,999586488	1,36E-07	0,000389907	0,00109346	-0,012391704	0,002410304	0,005499329	0,001671806	-0,002834507	0,022253223	MAN1A1	4121	mannosidase alpha class 1A member 1 [Source:HGNC Symbol;Acc:HGNC:6821]	P33908
